# Supplementary material for: Landscape of co-expressed genes between the myocardium and blood in sepsis and ceRNA network construction: a bioinformatic approach
Source: Sci Rep. 2023 Apr 17;13:6221. doi: 10.1038/s41598-023-33602-4 (PMC10110604; doi:10.1038/s41598-023-33602-4)
Supplement: Supplementary file 1 — Supplementary Information. [file 41598_2023_33602_MOESM1_ESM.xlsx]

## Sheet: Table S1
	Genelist
1	GATA2
2	OSGEPL1
3	GCSAM
4	NCALD
5	CYP20A1
6	BLCAP
7	FAM78A
8	IMP3
9	LRPPRC
10	OXNAD1
11	METAP1
12	AGK
13	TIMM21
14	MRPS18B
15	IMPDH2
16	MCCC1
17	COQ10A
18	LYRM7
19	CTCF
20	TMEM19
21	RNF125
22	FARS2
23	TTYH2
24	DNAJA3
25	PTER
26	ATXN7L3B
27	AKAP1
28	ZBTB40
29	ISOC1
30	LPAR5
31	TMEM203
32	PTPN4
33	ADGRG1
34	HVCN1
35	AGPAT5
36	ADH5
37	SLC41A1
38	MRPS25
39	CUTA
40	C6orf136
41	AIMP2
42	MAF
43	MYC
44	UPRT
45	HIGD2A
46	HEATR5B
47	ASF1A
48	ATP5F1A
49	MTSS1
50	PDHB
51	CS
52	MID1IP1
53	WWOX
54	MRPS30
55	GTPBP8
56	PDE7A
57	CBLL1
58	FH
59	IL18BP
60	BCL11A
61	PTDSS1
62	REV1
63	FAM220A
64	GRSF1
65	MRPL16
66	TOMM22
67	ITM2A
68	ACVR2A
69	EIF3K
70	DSTN
71	SDHA
72	SLC26A2
73	AHSA1
74	IDH3B
75	FOXN3
76	EBF1
77	TSPAN13
78	TMEM116
79	MRPL34
80	MTIF2
81	SNRPC
82	EIF3M
83	CCDC146
84	MRPL39
85	POLR2B
86	ATP5MC1
87	RPP25L
88	SLC25A3
89	CBX5
90	TGIF1
91	JARID2
92	ESD
93	EEPD1
94	ING3
95	NMRAL1
96	AIFM1
97	EIF2B4
98	MPEG1
99	DDX21
100	PHB
101	NOP58
102	AKR7A2
103	ZHX2
104	CHI3L1
105	SH3KBP1
106	PDP1
107	LRRC8D
108	MRPS10
109	BHLHE40
110	PECAM1
111	KLF13
112	FASTKD1
113	PMPCB
114	FDX1
115	CERS6
116	POLR3K
117	ACAA2
118	SYNE1
119	EIF1AX
120	ABCG1
121	RASSF4
122	MRPL48
123	ALKBH7
124	NDUFB5
125	PCMTD2
126	EBP
127	RPGR
128	CDK17
129	ZCCHC2
130	TOB1
131	ABCC5
132	P2RY14
Table S1. List of 132 up-regulated genes in both myocardium and peripheral blood.

## Sheet: Table S2
	Genelist
1	ARG1
2	PGS1
3	UPP1
4	BCL2A1
5	STOM
6	CST7
7	GRB10
8	SLC25A37
9	CYP1B1
10	IL4R
11	PLSCR1
12	GLT1D1
13	ARL8A
14	AQP9
15	JAK3
16	RAB31
17	IER3
18	CARD19
19	UBALD2
20	ACVR1B
21	PPBP
22	PHC2
23	PXK
24	RAB13
25	PAG1
26	AGTRAP
27	SIRPA
28	TNIP1
29	SAMD8
30	GNB2
31	SERINC2
32	GRK6
33	ASAP1
34	SUB1
35	SOS2
36	RAB20
37	METTL22
38	AVL9
39	KLHL8
40	ARID5A
41	RBMS1
42	EIF4G3
43	CASP4
44	PPP1CB
45	SLC6A6
46	RSBN1
47	JUNB
48	ZYX
49	KCNJ15
50	HBD
51	TRABD
52	AP3S1
53	ASPH
54	AIG1
55	ICA1
56	RALB
57	ITPRIP
58	PKNOX1
59	ARL4A
60	SNX4
61	GALNT2
62	WBP4
63	FAM110B
64	TGM2
65	CHD7
66	TWF1
67	NEO1
68	TBC1D15
69	SLC25A28
70	GADD45B
71	NECTIN2
72	ITGB5
73	DOCK4
74	CSNK1D
75	C9orf16
76	CD44
77	UHRF1BP1L
78	IL1RAP
79	ATP13A3
80	VCAN
Table S2. List of 80 down-regulated genes in both myocardium and peripheral blood.

## Sheet: Table S3
	ONTOLOGY	ID	Description	GeneRatio	BgRatio	pvalue	p.adjust	qvalue	geneID	Count
GO:0033003	BP	GO:0033003	regulation of mast cell activation	4/74	41/18862	1.98013e-05	0.0321772	0.0286182	IL4R/PLSCR1/SNX4/NECTIN2	4
GO:0033005	BP	GO:0033005	positive regulation of mast cell activation	3/74	19/18862	5.36896e-05	0.0390854	0.0347623	IL4R/SNX4/NECTIN2	3
GO:0045576	BP	GO:0045576	mast cell activation	4/74	60/18862	9.01284e-05	0.0390854	0.0347623	IL4R/PLSCR1/SNX4/NECTIN2	4
GO:0042110	BP	GO:0042110	T cell activation	9/74	474/18862	9.62103e-05	0.0390854	0.0347623	ARG1/IL4R/JAK3/PAG1/SIRPA/SOS2/PKNOX1/CHD7/CD44	9
GO:1901653	BP	GO:1901653	cellular response to peptide	8/74	391/18862	0.000144981	0.0471189	0.0419072	ARG1/GRB10/JAK3/RAB31/RAB13/AGTRAP/CASP4/AP3S1	8
GO:0005925	CC	GO:0005925	focal adhesion	8/77	416/19520	0.000231751	0.0232132	0.0214318	GNB2/PPP1CB/ZYX/TGM2/TWF1/NECTIN2/ITGB5/CD44	8
GO:0030055	CC	GO:0030055	cell-substrate junction	8/77	423/19520	0.000259366	0.0232132	0.0214318	GNB2/PPP1CB/ZYX/TGM2/TWF1/NECTIN2/ITGB5/CD44	8
GO:0005381	MF	GO:0005381	iron ion transmembrane transporter activity	2/74	10/18337	0.000708004	0.0349671	0.0312572	SLC25A37/SLC25A28	2
GO:0005525	MF	GO:0005525	GTP binding	7/74	376/18337	0.000797288	0.0349671	0.0312572	ARL8A/RAB31/RAB13/RAB20/RALB/ARL4A/TGM2	7
GO:0032550	MF	GO:0032550	purine ribonucleoside binding	7/74	381/18337	0.000861325	0.0349671	0.0312572	ARL8A/RAB31/RAB13/RAB20/RALB/ARL4A/TGM2	7
GO:0001883	MF	GO:0001883	purine nucleoside binding	7/74	384/18337	0.000901658	0.0349671	0.0312572	ARL8A/RAB31/RAB13/RAB20/RALB/ARL4A/TGM2	7
GO:0032549	MF	GO:0032549	ribonucleoside binding	7/74	384/18337	0.000901658	0.0349671	0.0312572	ARL8A/RAB31/RAB13/RAB20/RALB/ARL4A/TGM2	7
GO:0001882	MF	GO:0001882	nucleoside binding	7/74	390/18337	0.000986802	0.0349671	0.0312572	ARL8A/RAB31/RAB13/RAB20/RALB/ARL4A/TGM2	7
GO:0019001	MF	GO:0019001	guanyl nucleotide binding	7/74	398/18337	0.00111007	0.0349671	0.0312572	ARL8A/RAB31/RAB13/RAB20/RALB/ARL4A/TGM2	7
GO:0032561	MF	GO:0032561	guanyl ribonucleotide binding	7/74	398/18337	0.00111007	0.0349671	0.0312572	ARL8A/RAB31/RAB13/RAB20/RALB/ARL4A/TGM2	7
GO:0050700	MF	GO:0050700	CARD domain binding	2/74	16/18337	0.00185864	0.0479696	0.0428801	CARD19/CASP4	2
GO:0003924	MF	GO:0003924	GTPase activity	6/74	322/18337	0.00190356	0.0479696	0.0428801	ARL8A/RAB31/RAB13/GNB2/RAB20/RALB	6
Table S3. Pathways related to up-regulated genes in both myocardium and peripheral blood by using GO annotation.

## Sheet: Table S4
	ONTOLOGY	ID	Description	GeneRatio	BgRatio	pvalue	p.adjust	qvalue	geneID	Count
GO:0032543	BP	GO:0032543	mitochondrial translation	10/125	134/18862	2.071e-08	3.29911e-05	3.2046e-05	LRPPRC/MRPS18B/MRPS25/MRPS30/MRPL16/MRPL34/MTIF2/MRPL39/MRPS10/MRPL48	10
GO:0070125	BP	GO:0070125	mitochondrial translational elongation	8/125	88/18862	1.22459e-07	5.94162e-05	5.77142e-05	MRPS18B/MRPS25/MRPS30/MRPL16/MRPL34/MRPL39/MRPS10/MRPL48	8
GO:0070126	BP	GO:0070126	mitochondrial translational termination	8/125	89/18862	1.33813e-07	5.94162e-05	5.77142e-05	MRPS18B/MRPS25/MRPS30/MRPL16/MRPL34/MRPL39/MRPS10/MRPL48	8
GO:0140053	BP	GO:0140053	mitochondrial gene expression	10/125	165/18862	1.49193e-07	5.94162e-05	5.77142e-05	LRPPRC/MRPS18B/MRPS25/MRPS30/MRPL16/MRPL34/MTIF2/MRPL39/MRPS10/MRPL48	10
GO:0006415	BP	GO:0006415	translational termination	8/125	105/18862	4.83627e-07	0.000154084	0.00014967	MRPS18B/MRPS25/MRPS30/MRPL16/MRPL34/MRPL39/MRPS10/MRPL48	8
GO:0043624	BP	GO:0043624	cellular protein complex disassembly	10/125	221/18862	2.18121e-06	0.000579112	0.000562523	MRPS18B/MRPS25/MID1IP1/MRPS30/MRPL16/DSTN/MRPL34/MRPL39/MRPS10/MRPL48	10
GO:0006099	BP	GO:0006099	tricarboxylic acid cycle	5/125	34/18862	2.81354e-06	0.000613308	0.00059574	PDHB/CS/FH/SDHA/IDH3B	5
GO:0006414	BP	GO:0006414	translational elongation	8/125	134/18862	3.08002e-06	0.000613308	0.00059574	MRPS18B/MRPS25/MRPS30/MRPL16/MRPL34/MRPL39/MRPS10/MRPL48	8
GO:0032984	BP	GO:0032984	protein-containing complex disassembly	11/125	328/18862	1.1829e-05	0.00209373	0.00203376	MRPS18B/MRPS25/MYC/MID1IP1/MRPS30/MRPL16/DSTN/MRPL34/MRPL39/MRPS10/MRPL48	11
GO:0006839	BP	GO:0006839	mitochondrial transport	10/125	274/18862	1.45194e-05	0.00231295	0.00224669	AGK/TIMM21/ATP5F1A/MID1IP1/TOMM22/ATP5MC1/AIFM1/PMPCB/ACAA2/ALKBH7	10
GO:0045333	BP	GO:0045333	cellular respiration	8/125	187/18862	3.51756e-05	0.00509407	0.00494815	COQ10A/LYRM7/PDHB/CS/FH/SDHA/IDH3B/NDUFB5	8
GO:0015980	BP	GO:0015980	energy derivation by oxidation of organic compounds	9/125	278/18862	9.93092e-05	0.0131833	0.0128057	COQ10A/LYRM7/MYC/PDHB/CS/FH/SDHA/IDH3B/NDUFB5	9
GO:0009260	BP	GO:0009260	ribonucleotide biosynthetic process	7/125	188/18862	0.000258972	0.0304413	0.0295693	IMPDH2/UPRT/ATP5F1A/PDHB/SLC26A2/ATP5MC1/PDP1	7
GO:0009060	BP	GO:0009060	aerobic respiration	5/125	86/18862	0.000267532	0.0304413	0.0295693	PDHB/CS/FH/SDHA/IDH3B	5
GO:0046390	BP	GO:0046390	ribose phosphate biosynthetic process	7/125	195/18862	0.000323321	0.0343367	0.0333531	IMPDH2/UPRT/ATP5F1A/PDHB/SLC26A2/ATP5MC1/PDP1	7
GO:0007006	BP	GO:0007006	mitochondrial membrane organization	6/125	144/18862	0.000397153	0.0395415	0.0384089	AGK/ATP5F1A/TOMM22/ATP5MC1/ACAA2/ALKBH7	6
GO:0005759	CC	GO:0005759	mitochondrial matrix	23/129	476/19520	7.29402e-14	1.5901e-11	1.43577e-11	LRPPRC/MRPS18B/MCCC1/LYRM7/FARS2/DNAJA3/ATP5F1A/PDHB/CS/MRPS30/FH/GRSF1/MRPL16/IDH3B/MRPL34/MRPL39/PDP1/MRPS10/PMPCB/FDX1/ACAA2/MRPL48/ALKBH7	23
GO:0098798	CC	GO:0098798	mitochondrial protein-containing complex	18/129	265/19520	1.57965e-13	1.72182e-11	1.55471e-11	AGK/TIMM21/MRPS18B/MCCC1/ATP5F1A/PDHB/MRPS30/MRPL16/TOMM22/SDHA/MRPL34/MRPL39/ATP5MC1/PHB/MRPS10/PMPCB/MRPL48/NDUFB5	18
GO:0005743	CC	GO:0005743	mitochondrial inner membrane	20/129	493/19520	8.45676e-11	6.14524e-09	5.54882e-09	AGK/TIMM21/MRPS18B/COQ10A/MRPS25/HIGD2A/ATP5F1A/MRPS30/MRPL16/SDHA/MRPL34/MRPL39/ATP5MC1/SLC25A3/AIFM1/PHB/MRPS10/PMPCB/MRPL48/NDUFB5	20
GO:0000313	CC	GO:0000313	organellar ribosome	7/129	87/19520	1.76085e-06	7.67732e-05	6.9322e-05	MRPS18B/MRPS30/MRPL16/MRPL34/MRPL39/MRPS10/MRPL48	7
GO:0005761	CC	GO:0005761	mitochondrial ribosome	7/129	87/19520	1.76085e-06	7.67732e-05	6.9322e-05	MRPS18B/MRPS30/MRPL16/MRPL34/MRPL39/MRPS10/MRPL48	7
GO:0000315	CC	GO:0000315	organellar large ribosomal subunit	5/129	57/19520	3.70736e-05	0.00115458	0.00104252	MRPS30/MRPL16/MRPL34/MRPL39/MRPL48	5
GO:0005762	CC	GO:0005762	mitochondrial large ribosomal subunit	5/129	57/19520	3.70736e-05	0.00115458	0.00104252	MRPS30/MRPL16/MRPL34/MRPL39/MRPL48	5
GO:0098800	CC	GO:0098800	inner mitochondrial membrane protein complex	7/129	142/19520	4.43663e-05	0.00120898	0.00109164	AGK/TIMM21/ATP5F1A/SDHA/ATP5MC1/PHB/NDUFB5	7
GO:0005840	CC	GO:0005840	ribosome	8/129	243/19520	0.000214749	0.00520169	0.00469684	MRPS18B/MRPS25/MRPS30/MRPL16/MRPL34/MRPL39/MRPS10/MRPL48	8
GO:0044391	CC	GO:0044391	ribosomal subunit	7/129	187/19520	0.000247427	0.0053939	0.0048704	MRPS18B/MRPS30/MRPL16/MRPL34/MRPL39/MRPS10/MRPL48	7
GO:0031968	CC	GO:0031968	organelle outer membrane	7/129	220/19520	0.000656416	0.0125787	0.0113579	LRPPRC/AGK/AKAP1/AGPAT5/TOMM22/PHB/SYNE1	7
GO:0019867	CC	GO:0019867	outer membrane	7/129	222/19520	0.000692408	0.0125787	0.0113579	LRPPRC/AGK/AKAP1/AGPAT5/TOMM22/PHB/SYNE1	7
GO:0015934	CC	GO:0015934	large ribosomal subunit	5/129	115/19520	0.00100165	0.0167969	0.0151667	MRPS30/MRPL16/MRPL34/MRPL39/MRPL48	5
GO:0003743	MF	GO:0003743	translation initiation factor activity	5/129	51/18337	2.889e-05	0.00910036	0.00881906	EIF3K/MTIF2/EIF3M/EIF2B4/EIF1AX	5
GO:0008135	MF	GO:0008135	translation factor activity, RNA binding	5/129	84/18337	0.000315516	0.045609	0.0441992	EIF3K/MTIF2/EIF3M/EIF2B4/EIF1AX	5
GO:0009055	MF	GO:0009055	electron transfer activity	6/129	138/18337	0.000434371	0.045609	0.0441992	ADH5/SDHA/IDH3B/AKR7A2/FDX1/NDUFB5	6
Table S4. Pathways related to down-regulated genes in both myocardium and peripheral blood by using GO annotation.

## Sheet: Table S5
	ONTOLOGY	ID	Description	GeneRatio	BgRatio	pvalue	p.adjust	qvalue	geneID	Count
GO:0030217	BP	GO:0030217	T cell differentiation	21/172	246/18862	9.49e-15	2.74e-11	2.31e-11	BCL11B/CD74/LCK/IL23A/CD27/NFATC2/RUNX3/CD2/CD3G/CD3D/LEF1/TCF7/IL7R/VNN1/ITK/IL18R1/CD8A/CCR7/EOMES/PTGER4/FGL2	21
GO:0030098	BP	GO:0030098	lymphocyte differentiation	24/172	358/18862	2.33e-14	3.36e-11	2.84e-11	BCL11B/CD74/LCK/IL23A/CD27/DOCK10/NFATC2/RUNX3/CD2/CD3G/CD3D/LEF1/TCF7/IL7R/VNN1/ITK/IL18R1/ITM2A/CD8A/CCR7/EOMES/PTGER4/FGL2/POU2AF1	24
GO:1903131	BP	GO:1903131	mononuclear cell differentiation	25/172	411/18862	5.87e-14	5.66e-11	4.77e-11	BCL11B/CD74/LCK/IL23A/CD27/DOCK10/NFATC2/RUNX3/CD2/CD3G/CD3D/MYC/LEF1/TCF7/IL7R/VNN1/ITK/IL18R1/ITM2A/CD8A/CCR7/EOMES/PTGER4/FGL2/POU2AF1	25
GO:0042119	BP	GO:0042119	neutrophil activation	27/172	500/18862	9.33e-14	6.74e-11	5.69e-11	IMPDH2/HVCN1/GSTP1/ADA2/GYG1/CD59/STOM/MCEMP1/IL18RAP/VNN1/CLEC4D/CEACAM1/GPR84/CD177/MMP8/ARG1/HP/RETN/FGL2/LCN2/OLFM4/ADGRE3/MME/CFD/TCN1/LTF/DEFA4	27
GO:0043312	BP	GO:0043312	neutrophil degranulation	26/172	485/18862	3.32e-13	1.84e-10	1.56e-10	IMPDH2/HVCN1/GSTP1/ADA2/GYG1/CD59/STOM/MCEMP1/VNN1/CLEC4D/CEACAM1/GPR84/CD177/MMP8/ARG1/HP/RETN/FGL2/LCN2/OLFM4/ADGRE3/MME/CFD/TCN1/LTF/DEFA4	26
GO:0002283	BP	GO:0002283	neutrophil activation involved in immune response	26/172	488/18862	3.83e-13	1.84e-10	1.56e-10	IMPDH2/HVCN1/GSTP1/ADA2/GYG1/CD59/STOM/MCEMP1/VNN1/CLEC4D/CEACAM1/GPR84/CD177/MMP8/ARG1/HP/RETN/FGL2/LCN2/OLFM4/ADGRE3/MME/CFD/TCN1/LTF/DEFA4	26
GO:0002446	BP	GO:0002446	neutrophil mediated immunity	26/172	499/18862	6.38e-13	2.63e-10	2.22e-10	IMPDH2/HVCN1/GSTP1/ADA2/GYG1/CD59/STOM/MCEMP1/VNN1/CLEC4D/CEACAM1/GPR84/CD177/MMP8/ARG1/HP/RETN/FGL2/LCN2/OLFM4/ADGRE3/MME/CFD/TCN1/LTF/DEFA4	26
GO:0042110	BP	GO:0042110	T cell activation	25/172	474/18862	1.42e-12	5.12e-10	4.32e-10	BCL11B/CD74/LCK/IL23A/CD27/RASGRP1/NFATC2/PAG1/RUNX3/CD2/CD3G/CD3D/LEF1/TCF7/IL7R/VNN1/ITK/IL18R1/CEACAM1/CD8A/ARG1/CCR7/EOMES/PTGER4/FGL2	25
GO:0002456	BP	GO:0002456	T cell mediated immunity	10/172	104/18862	3.81e-08	1.18e-05	9.98e-06	RFTN1/IL23A/BTN3A3/IL7R/IL18R1/CEACAM1/BTN3A2/CD8A/ARG1/PRF1	10
GO:0007159	BP	GO:0007159	leukocyte cell-cell adhesion	17/172	366/18862	4.41e-08	1.18e-05	9.98e-06	ITGB7/CD74/LCK/IL23A/SKAP1/CD27/PAG1/RUNX3/LEF1/IL7R/VNN1/CEACAM1/CX3CR1/CD177/ARG1/CCR7/FGL2	17
GO:0050851	BP	GO:0050851	antigen receptor-mediated signaling pathway	16/172	323/18862	4.63e-08	1.18e-05	9.98e-06	RFTN1/LCK/LPXN/MEF2C/SKAP1/PDE4D/NFATC2/PAG1/BMX/BTN3A3/CD3G/CD3D/ITK/CEACAM1/BTN3A2/CCR7	16
GO:1903706	BP	GO:1903706	regulation of hemopoiesis	18/172	415/18862	4.91e-08	1.18e-05	9.98e-06	PRMT1/CD74/MEF2C/IL23A/CD27/NFATC2/RUNX3/CD2/MYC/LEF1/TCF7/IL7R/VNN1/CEACAM1/GPR171/FGL2/THBS1/LTF	18
GO:0050863	BP	GO:0050863	regulation of T cell activation	16/172	327/18862	5.49e-08	1.22e-05	1.03e-05	CD74/LCK/IL23A/CD27/NFATC2/PAG1/RUNX3/CD2/LEF1/TCF7/IL7R/VNN1/CEACAM1/ARG1/CCR7/FGL2	16
GO:0001906	BP	GO:0001906	cell killing	12/172	179/18862	9.33e-08	1.91e-05	1.61e-05	IL23A/RASGRP1/CD59/IL7R/IL18RAP/CEACAM1/ARG1/GNLY/PRF1/GZMB/LTF/DEFA4	12
GO:0045580	BP	GO:0045580	regulation of T cell differentiation	11/172	146/18862	9.94e-08	1.91e-05	1.61e-05	CD74/IL23A/CD27/NFATC2/RUNX3/CD2/LEF1/TCF7/IL7R/VNN1/FGL2	11
GO:0002285	BP	GO:0002285	lymphocyte activation involved in immune response	12/172	189/18862	1.69e-07	3.05e-05	2.58e-05	CD74/IL23A/DOCK10/CD244/LEF1/IL18R1/CEACAM1/ITM2A/EOMES/PTGER4/FGL2/POU2AF1	12
GO:1902105	BP	GO:1902105	regulation of leukocyte differentiation	14/172	279/18862	2.84e-07	4.83e-05	4.08e-05	CD74/IL23A/CD27/NFATC2/RUNX3/CD2/MYC/LEF1/TCF7/IL7R/VNN1/CEACAM1/FGL2/LTF	14
GO:0050852	BP	GO:0050852	T cell receptor signaling pathway	12/172	204/18862	3.86e-07	6.19e-05	5.22e-05	RFTN1/LCK/SKAP1/PDE4D/PAG1/BTN3A3/CD3G/CD3D/ITK/CEACAM1/BTN3A2/CCR7	12
GO:0002429	BP	GO:0002429	immune response-activating cell surface receptor signaling pathway	18/172	481/18862	4.39e-07	6.34e-05	5.35e-05	RFTN1/LCK/LPXN/MEF2C/SKAP1/PDE4D/NFATC2/PAG1/BMX/BTN3A3/RPS6KA5/CD3G/CD3D/CLEC4D/ITK/CEACAM1/BTN3A2/CCR7	18
GO:0002757	BP	GO:0002757	immune response-activating signal transduction	18/172	481/18862	4.39e-07	6.34e-05	5.35e-05	RFTN1/LCK/LPXN/MEF2C/SKAP1/PDE4D/NFATC2/PAG1/BMX/BTN3A3/RPS6KA5/CD3G/CD3D/CLEC4D/ITK/CEACAM1/BTN3A2/CCR7	18
GO:0045619	BP	GO:0045619	regulation of lymphocyte differentiation	11/172	175/18862	6.2e-07	8.53e-05	7.2e-05	CD74/IL23A/CD27/NFATC2/RUNX3/CD2/LEF1/TCF7/IL7R/VNN1/FGL2	11
GO:0002696	BP	GO:0002696	positive regulation of leukocyte activation	16/172	401/18862	8.6e-07	0.000112987	9.53e-05	CD74/LCK/MEF2C/IL23A/CD27/NFATC2/RUNX3/CD2/LEF1/IL7R/VNN1/CLEC4D/CD177/MMP8/CCR7/THBS1	16
GO:0002449	BP	GO:0002449	lymphocyte mediated immunity	15/172	360/18862	1.12e-06	0.000141079	0.000118999	RFTN1/CD74/IL23A/CD27/RASGRP1/BTN3A3/IL7R/IL18RAP/IL18R1/CEACAM1/BTN3A2/CD8A/ARG1/PRF1/GZMB	15
GO:0050867	BP	GO:0050867	positive regulation of cell activation	16/172	412/18862	1.23e-06	0.000147649	0.000124541	CD74/LCK/MEF2C/IL23A/CD27/NFATC2/RUNX3/CD2/LEF1/IL7R/VNN1/CLEC4D/CD177/MMP8/CCR7/THBS1	16
GO:0002604	BP	GO:0002604	regulation of dendritic cell antigen processing and presentation	4/172	11/18862	2.1e-06	0.00023369	0.000197115	CD74/CCR7/FGL2/THBS1	4
GO:1903037	BP	GO:1903037	regulation of leukocyte cell-cell adhesion	14/172	330/18862	2.1e-06	0.00023369	0.000197115	CD74/LCK/IL23A/SKAP1/CD27/PAG1/RUNX3/LEF1/IL7R/VNN1/CEACAM1/ARG1/CCR7/FGL2	14
GO:0031341	BP	GO:0031341	regulation of cell killing	8/172	98/18862	3.18e-06	0.000340455	0.000287171	IL23A/RASGRP1/CD59/IL7R/IL18RAP/CEACAM1/ARG1/PRF1	8
GO:0033077	BP	GO:0033077	T cell differentiation in thymus	7/172	73/18862	4.56e-06	0.000468942	0.000395548	BCL11B/CD74/CD3G/CD3D/IL7R/VNN1/CCR7	7
GO:0045058	BP	GO:0045058	T cell selection	6/172	48/18862	4.71e-06	0.000468942	0.000395548	BCL11B/CD74/IL23A/CD3G/CD3D/CCR7	6
GO:0046632	BP	GO:0046632	alpha-beta T cell differentiation	8/172	107/18862	6.15e-06	0.000592058	0.000499395	BCL11B/IL23A/RUNX3/LEF1/ITK/IL18R1/EOMES/PTGER4	8
GO:0001818	BP	GO:0001818	negative regulation of cytokine production	14/172	367/18862	7.16e-06	0.000646327	0.00054517	GSTP1/IL23A/IL1R2/RPS6KA5/LEF1/HGF/CEACAM1/CX3CR1/MMP8/ARG1/CCR7/PTGER4/THBS1/LTF	14
GO:0002460	BP	GO:0002460	adaptive immune response based on somatic recombination of immune receptors built from immunoglobulin superfamily domains	14/172	367/18862	7.16e-06	0.000646327	0.00054517	RFTN1/CD74/MEF2C/IL23A/CD27/BTN3A3/LEF1/IL7R/IL18R1/CEACAM1/BTN3A2/CD8A/ARG1/PRF1	14
GO:0002286	BP	GO:0002286	T cell activation involved in immune response	8/172	111/18862	8.07e-06	0.000706924	0.000596283	CD74/IL23A/LEF1/IL18R1/CEACAM1/EOMES/PTGER4/FGL2	8
GO:0002468	BP	GO:0002468	dendritic cell antigen processing and presentation	4/172	15/18862	8.43e-06	0.000712283	0.000600803	CD74/CCR7/FGL2/THBS1	4
GO:0032609	BP	GO:0032609	interferon-gamma production	8/172	112/18862	8.63e-06	0.000712283	0.000600803	IL23A/CD244/RASGRP1/PDE4D/CD2/IL18R1/BTN3A2/CCR7	8
GO:0001909	BP	GO:0001909	leukocyte mediated cytotoxicity	8/172	113/18862	9.22e-06	0.000739531	0.000623787	IL23A/RASGRP1/IL7R/IL18RAP/CEACAM1/ARG1/PRF1/GZMB	8
GO:0001819	BP	GO:0001819	positive regulation of cytokine production	15/172	437/18862	1.18e-05	0.000922847	0.000778412	CD74/IL23A/CD244/RASGRP1/PDE4D/CD2/IL1RAP/HGF/IL18R1/SULF2/MMP8/CCR7/PTGER4/THBS1/POU2AF1	15
GO:0045582	BP	GO:0045582	positive regulation of T cell differentiation	7/172	88/18862	1.58e-05	0.00120355	0.00101518	CD74/IL23A/CD27/RUNX3/LEF1/IL7R/VNN1	7
GO:0043368	BP	GO:0043368	positive T cell selection	5/172	36/18862	1.78e-05	0.00132131	0.00111451	BCL11B/CD74/IL23A/CD3G/CD3D	5
GO:0002683	BP	GO:0002683	negative regulation of immune system process	14/172	403/18862	2.04e-05	0.00147649	0.0012454	CD74/LPXN/PAG1/RUNX3/CD59/MYC/IL7R/SAMSN1/CEACAM1/ARG1/PTGER4/FGL2/THBS1/LTF	14
GO:0032729	BP	GO:0032729	positive regulation of interferon-gamma production	6/172	65/18862	2.79e-05	0.00196435	0.00165691	IL23A/CD244/RASGRP1/PDE4D/CD2/IL18R1	6
GO:0002577	BP	GO:0002577	regulation of antigen processing and presentation	4/172	20/18862	2.89e-05	0.00198534	0.00167462	CD74/CCR7/FGL2/THBS1	4
GO:0045621	BP	GO:0045621	positive regulation of lymphocyte differentiation	7/172	101/18862	3.88e-05	0.0025502	0.00215107	CD74/IL23A/CD27/RUNX3/LEF1/IL7R/VNN1	7
GO:2000379	BP	GO:2000379	positive regulation of reactive oxygen species metabolic process	7/172	101/18862	3.88e-05	0.0025502	0.00215107	HVCN1/GSTP1/DDAH2/GADD45A/CD177/MMP8/THBS1	7
GO:0045061	BP	GO:0045061	thymic T cell selection	4/172	22/18862	4.3e-05	0.00272768	0.00230077	CD74/CD3G/CD3D/CCR7	4
GO:0032872	BP	GO:0032872	regulation of stress-activated MAPK cascade	9/172	181/18862	4.34e-05	0.00272768	0.00230077	PRMT1/GSTP1/CD27/RASGRP1/GADD45A/MYC/HGF/MMP8/CCR7	9
GO:0070302	BP	GO:0070302	regulation of stress-activated protein kinase signaling cascade	9/172	184/18862	4.94e-05	0.00297895	0.00251271	PRMT1/GSTP1/CD27/RASGRP1/GADD45A/MYC/HGF/MMP8/CCR7	9
GO:0022407	BP	GO:0022407	regulation of cell-cell adhesion	14/172	437/18862	4.95e-05	0.00297895	0.00251271	CD74/LCK/IL23A/SKAP1/CD27/PAG1/RUNX3/LEF1/IL7R/VNN1/CEACAM1/ARG1/CCR7/FGL2	14
GO:0002292	BP	GO:0002292	T cell differentiation involved in immune response	6/172	73/18862	5.41e-05	0.00318972	0.00269049	IL23A/LEF1/IL18R1/EOMES/PTGER4/FGL2	6
GO:0032649	BP	GO:0032649	regulation of interferon-gamma production	7/172	107/18862	5.63e-05	0.00325023	0.00274154	IL23A/CD244/RASGRP1/PDE4D/CD2/IL18R1/CCR7	7
GO:1903039	BP	GO:1903039	positive regulation of leukocyte cell-cell adhesion	10/172	234/18862	5.91e-05	0.00334697	0.00282313	CD74/LCK/IL23A/SKAP1/CD27/RUNX3/LEF1/IL7R/VNN1/CCR7	10
GO:0046631	BP	GO:0046631	alpha-beta T cell activation	8/172	149/18862	6.79e-05	0.00374059	0.00315515	BCL11B/IL23A/RUNX3/LEF1/ITK/IL18R1/EOMES/PTGER4	8
GO:2000377	BP	GO:2000377	regulation of reactive oxygen species metabolic process	9/172	192/18862	6.86e-05	0.00374059	0.00315515	HVCN1/GSTP1/DDAH2/GADD45A/CX3CR1/CD177/MMP8/HP/THBS1	9
GO:0001910	BP	GO:0001910	regulation of leukocyte mediated cytotoxicity	6/172	79/18862	8.44e-05	0.00451786	0.00381077	IL23A/RASGRP1/IL7R/IL18RAP/CEACAM1/ARG1	6
GO:2000106	BP	GO:2000106	regulation of leukocyte apoptotic process	6/172	80/18862	9.06e-05	0.00475951	0.0040146	CD74/MEF2C/CD27/CD3G/IL7R/CCR7	6
GO:0032680	BP	GO:0032680	regulation of tumor necrosis factor production	8/172	160/18862	0.000111809	0.00576813	0.00486536	GSTP1/IL23A/RASGRP1/CD2/CX3CR1/MMP8/THBS1/LTF	8
GO:0032640	BP	GO:0032640	tumor necrosis factor production	8/172	162/18862	0.000121878	0.0061773	0.00521049	GSTP1/IL23A/RASGRP1/CD2/CX3CR1/MMP8/THBS1/LTF	8
GO:0030099	BP	GO:0030099	myeloid cell differentiation	13/172	419/18862	0.000127286	0.00628407	0.00530055	PABPC4/PRMT1/CD74/MEF2C/IL23A/MYC/LEF1/DNASE2/CEACAM1/GPR171/CCR7/THBS1/LTF	13
GO:0006968	BP	GO:0006968	cellular defense response	5/172	54/18862	0.000131073	0.00628407	0.00530055	FCMR/ITK/CX3CR1/GNLY/PRF1	5
GO:0045637	BP	GO:0045637	regulation of myeloid cell differentiation	10/172	258/18862	0.000132522	0.00628407	0.00530055	PRMT1/CD74/MEF2C/IL23A/MYC/LEF1/CEACAM1/GPR171/THBS1/LTF	10
GO:1903555	BP	GO:1903555	regulation of tumor necrosis factor superfamily cytokine production	8/172	164/18862	0.000132686	0.00628407	0.00530055	GSTP1/IL23A/RASGRP1/CD2/CX3CR1/MMP8/THBS1/LTF	8
GO:0035821	BP	GO:0035821	modulation of process of other organism	7/172	123/18862	0.000135643	0.00632051	0.00533128	RRP1B/LEF1/STOM/ARG1/PRF1/LTF/DEFA4	7
GO:0051403	BP	GO:0051403	stress-activated MAPK cascade	10/172	261/18862	0.000145628	0.00650997	0.00549109	PRMT1/GSTP1/CD27/RASGRP1/GADD45A/MYC/HGF/MMP8/CCR7/PTGER4	10
GO:0050870	BP	GO:0050870	positive regulation of T cell activation	9/172	212/18862	0.000146013	0.00650997	0.00549109	CD74/LCK/IL23A/CD27/RUNX3/LEF1/IL7R/VNN1/CCR7	9
GO:0045785	BP	GO:0045785	positive regulation of cell adhesion	13/172	425/18862	0.000146469	0.00650997	0.00549109	CD74/LCK/SPOCK2/IL23A/SKAP1/CD27/RUNX3/LEF1/IL7R/VNN1/CCR7/ADGRG1/OLFM4	13
GO:0071706	BP	GO:0071706	tumor necrosis factor superfamily cytokine production	8/172	167/18862	0.000150371	0.00658214	0.00555197	GSTP1/IL23A/RASGRP1/CD2/CX3CR1/MMP8/THBS1/LTF	8
GO:0002819	BP	GO:0002819	regulation of adaptive immune response	8/172	170/18862	0.000169956	0.00732838	0.00618141	MEF2C/IL23A/SKAP1/IL7R/SAMSN1/IL18R1/CEACAM1/ARG1	8
GO:0019835	BP	GO:0019835	cytolysis	4/172	31/18862	0.000173336	0.00736424	0.00621166	GZMA/GZMH/PRF1/GZMB	4
GO:0042113	BP	GO:0042113	B cell activation	11/172	326/18862	0.000207088	0.0086707	0.00731365	CD74/MEF2C/CD27/DOCK10/RASGRP1/NFATC2/LEF1/IL7R/SAMSN1/ITM2A/POU2AF1	11
GO:0000302	BP	GO:0000302	response to reactive oxygen species	9/172	224/18862	0.000220455	0.00909847	0.00767447	APEX1/GSTP1/SESN2/HGF/IL18RAP/PCNA/ARG1/CCR7/HP	9
GO:0022409	BP	GO:0022409	positive regulation of cell-cell adhesion	10/172	276/18862	0.00022877	0.00912407	0.00769606	CD74/LCK/IL23A/SKAP1/CD27/RUNX3/LEF1/IL7R/VNN1/CCR7	10
GO:0031098	BP	GO:0031098	stress-activated protein kinase signaling cascade	10/172	276/18862	0.00022877	0.00912407	0.00769606	PRMT1/GSTP1/CD27/RASGRP1/GADD45A/MYC/HGF/MMP8/CCR7/PTGER4	10
GO:0050853	BP	GO:0050853	B cell receptor signaling pathway	7/172	134/18862	0.000230549	0.00912407	0.00769606	RFTN1/LCK/LPXN/MEF2C/NFATC2/BMX/ITK	7
GO:0042100	BP	GO:0042100	B cell proliferation	6/172	96/18862	0.000247931	0.00967936	0.00816444	CD74/MEF2C/RASGRP1/NFATC2/LEF1/IL7R	6
GO:0045059	BP	GO:0045059	positive thymic T cell selection	3/172	14/18862	0.000251902	0.00970326	0.0081846	CD74/CD3G/CD3D	3
GO:0072593	BP	GO:0072593	reactive oxygen species metabolic process	10/172	281/18862	0.0002641	0.0100393	0.00846803	HVCN1/GSTP1/DDAH2/SESN2/GADD45A/CX3CR1/CD177/MMP8/HP/THBS1	10
GO:0031343	BP	GO:0031343	positive regulation of cell killing	5/172	63/18862	0.000272701	0.0102316	0.00863024	IL23A/RASGRP1/IL18RAP/ARG1/PRF1	5
GO:1902106	BP	GO:1902106	negative regulation of leukocyte differentiation	6/172	101/18862	0.000326485	0.0120925	0.0101999	CD74/RUNX3/MYC/CEACAM1/FGL2/LTF	6
GO:0071887	BP	GO:0071887	leukocyte apoptotic process	6/172	102/18862	0.000344303	0.012591	0.0106204	CD74/MEF2C/CD27/CD3G/IL7R/CCR7	6
GO:0002287	BP	GO:0002287	alpha-beta T cell activation involved in immune response	5/172	67/18862	0.000363866	0.0128196	0.0108132	IL23A/LEF1/IL18R1/EOMES/PTGER4	5
GO:0002293	BP	GO:0002293	alpha-beta T cell differentiation involved in immune response	5/172	67/18862	0.000363866	0.0128196	0.0108132	IL23A/LEF1/IL18R1/EOMES/PTGER4	5
GO:0031640	BP	GO:0031640	killing of cells of other organism	5/172	67/18862	0.000363866	0.0128196	0.0108132	ARG1/GNLY/PRF1/LTF/DEFA4	5
GO:0033151	BP	GO:0033151	V(D)J recombination	3/172	16/18862	0.000382374	0.0133094	0.0112263	BCL11B/LEF1/TCF7	3
GO:1903707	BP	GO:1903707	negative regulation of hemopoiesis	6/172	105/18862	0.000402364	0.0138385	0.0116726	CD74/RUNX3/MYC/CEACAM1/FGL2/LTF	6
GO:0050832	BP	GO:0050832	defense response to fungus	4/172	39/18862	0.000428107	0.0145506	0.0122733	ARG1/GNLY/LTF/DEFA4	4
GO:0051251	BP	GO:0051251	positive regulation of lymphocyte activation	11/172	356/18862	0.000437792	0.0147068	0.012405	CD74/LCK/MEF2C/IL23A/CD27/NFATC2/RUNX3/LEF1/IL7R/VNN1/CCR7	11
GO:0051250	BP	GO:0051250	negative regulation of lymphocyte activation	7/172	153/18862	0.000515149	0.0169664	0.014311	CD74/PAG1/RUNX3/SAMSN1/CEACAM1/ARG1/FGL2	7
GO:0060326	BP	GO:0060326	cell chemotaxis	10/172	306/18862	0.000516802	0.0169664	0.014311	CD74/GSTP1/TIAM1/IL23A/LEF1/HGF/CX3CR1/CCR7/S1PR1/THBS1	10
GO:1902107	BP	GO:1902107	positive regulation of leukocyte differentiation	7/172	154/18862	0.000535602	0.0171928	0.014502	CD74/IL23A/CD27/RUNX3/LEF1/IL7R/VNN1	7
GO:1903708	BP	GO:1903708	positive regulation of hemopoiesis	7/172	154/18862	0.000535602	0.0171928	0.014502	CD74/IL23A/CD27/RUNX3/LEF1/IL7R/VNN1	7
GO:0031100	BP	GO:0031100	animal organ regeneration	5/172	73/18862	0.000541591	0.017194	0.014503	GSTP1/LPIN1/HGF/SULF2/PCNA	5
GO:0032930	BP	GO:0032930	positive regulation of superoxide anion generation	3/172	18/18862	0.000549751	0.0172634	0.0145615	HVCN1/GSTP1/CD177	3
GO:0002706	BP	GO:0002706	regulation of lymphocyte mediated immunity	7/172	157/18862	0.000600867	0.0186656	0.0157443	IL23A/RASGRP1/IL7R/IL18RAP/IL18R1/CEACAM1/ARG1	7
GO:0032634	BP	GO:0032634	interleukin-5 production	3/172	19/18862	0.000648469	0.0195149	0.0164606	PDE4D/IL1RAP/LEF1	3
GO:0032674	BP	GO:0032674	regulation of interleukin-5 production	3/172	19/18862	0.000648469	0.0195149	0.0164606	PDE4D/IL1RAP/LEF1	3
GO:0046629	BP	GO:0046629	gamma-delta T cell activation	3/172	19/18862	0.000648469	0.0195149	0.0164606	LEF1/TCF7/ITK	3
GO:0002703	BP	GO:0002703	regulation of leukocyte mediated immunity	8/172	209/18862	0.000678712	0.0201433	0.0169907	IL23A/RASGRP1/IL7R/IL18RAP/IL18R1/CEACAM1/CD177/ARG1	8
GO:0032874	BP	GO:0032874	positive regulation of stress-activated MAPK cascade	6/172	116/18862	0.000683296	0.0201433	0.0169907	PRMT1/CD27/RASGRP1/GADD45A/MMP8/CCR7	6
GO:0002709	BP	GO:0002709	regulation of T cell mediated immunity	5/172	78/18862	0.000733873	0.0212555	0.0179288	IL23A/IL7R/IL18R1/CEACAM1/ARG1	5
GO:0002761	BP	GO:0002761	regulation of myeloid leukocyte differentiation	6/172	118/18862	0.000747566	0.0212555	0.0179288	CD74/IL23A/MYC/LEF1/CEACAM1/LTF	6
GO:0070304	BP	GO:0070304	positive regulation of stress-activated protein kinase signaling cascade	6/172	118/18862	0.000747566	0.0212555	0.0179288	PRMT1/CD27/RASGRP1/GADD45A/MMP8/CCR7	6
GO:0006959	BP	GO:0006959	humoral immune response	11/172	380/18862	0.000751519	0.0212555	0.0179288	MEF2C/CD59/CCR7/RNASE6/GNLY/LCN2/POU2AF1/CFD/PI3/LTF/DEFA4	11
GO:0032928	BP	GO:0032928	regulation of superoxide anion generation	3/172	20/18862	0.000757811	0.0212555	0.0179288	HVCN1/GSTP1/CD177	3
GO:0050868	BP	GO:0050868	negative regulation of T cell activation	6/172	119/18862	0.000781404	0.0217065	0.0183092	CD74/PAG1/RUNX3/CEACAM1/ARG1/FGL2	6
GO:2000107	BP	GO:2000107	negative regulation of leukocyte apoptotic process	4/172	46/18862	0.00080829	0.0222395	0.0187588	CD74/CD27/IL7R/CCR7	4
GO:0032496	BP	GO:0032496	response to lipopolysaccharide	10/172	326/18862	0.000841078	0.0229233	0.0193356	GSTP1/MEF2C/HPGD/LY86/CX3CR1/ARG1/CCR7/PTGER4/LTF/DEFA4	10
GO:0043367	BP	GO:0043367	CD4-positive, alpha-beta T cell differentiation	5/172	81/18862	0.000871354	0.0235266	0.0198444	IL23A/RUNX3/LEF1/IL18R1/PTGER4	5
GO:0002699	BP	GO:0002699	positive regulation of immune effector process	8/172	219/18862	0.000919469	0.0245958	0.0207463	CD74/IL23A/CD244/RASGRP1/IL18RAP/IL18R1/CD177/ARG1	8
GO:0001913	BP	GO:0001913	T cell mediated cytotoxicity	4/172	48/18862	0.000950262	0.0251863	0.0212444	IL23A/IL7R/CEACAM1/PRF1	4
GO:0002705	BP	GO:0002705	positive regulation of leukocyte mediated immunity	6/172	125/18862	0.00100999	0.0255886	0.0215837	IL23A/RASGRP1/IL18RAP/IL18R1/CD177/ARG1	6
GO:0002710	BP	GO:0002710	negative regulation of T cell mediated immunity	3/172	22/18862	0.00101009	0.0255886	0.0215837	IL7R/CEACAM1/ARG1	3
GO:0032069	BP	GO:0032069	regulation of nuclease activity	3/172	22/18862	0.00101009	0.0255886	0.0215837	PCNA/GZMA/OAS1	3
GO:0030101	BP	GO:0030101	natural killer cell activation	5/172	84/18862	0.00102716	0.0255886	0.0215837	IL23A/CD244/RASGRP1/CD2/IL18R1	5
GO:0046330	BP	GO:0046330	positive regulation of JNK cascade	5/172	84/18862	0.00102716	0.0255886	0.0215837	CD27/RASGRP1/GADD45A/MMP8/CCR7	5
GO:0032692	BP	GO:0032692	negative regulation of interleukin-1 production	4/172	49/18862	0.00102744	0.0255886	0.0215837	GSTP1/IL1R2/CEACAM1/CX3CR1	4
GO:0071622	BP	GO:0071622	regulation of granulocyte chemotaxis	4/172	49/18862	0.00102744	0.0255886	0.0215837	CD74/IL23A/CCR7/THBS1	4
GO:0032868	BP	GO:0032868	response to insulin	9/172	278/18862	0.00104763	0.0258684	0.0218198	GSTP1/LPIN1/SORT1/SESN2/ATP6V1C1/CEACAM1/GRB10/RETN/ECHDC3	9
GO:0002697	BP	GO:0002697	regulation of immune effector process	12/172	465/18862	0.00118124	0.0288607	0.0243437	CD74/IL23A/CD244/RASGRP1/CD59/IL7R/IL18RAP/IL18R1/CEACAM1/CD177/ARG1/FGL2	12
GO:0046328	BP	GO:0046328	regulation of JNK cascade	6/172	129/18862	0.00118879	0.0288607	0.0243437	GSTP1/CD27/RASGRP1/GADD45A/MMP8/CCR7	6
GO:0032760	BP	GO:0032760	positive regulation of tumor necrosis factor production	5/172	87/18862	0.00120275	0.0289562	0.0244243	IL23A/RASGRP1/CD2/MMP8/THBS1	5
GO:0002820	BP	GO:0002820	negative regulation of adaptive immune response	4/172	52/18862	0.00128528	0.0306875	0.0258846	IL7R/SAMSN1/CEACAM1/ARG1	4
GO:0090023	BP	GO:0090023	positive regulation of neutrophil chemotaxis	3/172	24/18862	0.00130991	0.0309327	0.0260914	CD74/IL23A/CCR7	3
GO:0002237	BP	GO:0002237	response to molecule of bacterial origin	10/172	346/18862	0.00131697	0.0309327	0.0260914	GSTP1/MEF2C/HPGD/LY86/CX3CR1/ARG1/CCR7/PTGER4/LTF/DEFA4	10
GO:0009620	BP	GO:0009620	response to fungus	4/172	53/18862	0.00138043	0.0320913	0.0270687	ARG1/GNLY/LTF/DEFA4	4
GO:0070301	BP	GO:0070301	cellular response to hydrogen peroxide	5/172	90/18862	0.00139962	0.0320913	0.0270687	APEX1/HGF/IL18RAP/PCNA/ARG1	5
GO:1903557	BP	GO:1903557	positive regulation of tumor necrosis factor superfamily cytokine production	5/172	90/18862	0.00139962	0.0320913	0.0270687	IL23A/RASGRP1/CD2/MMP8/THBS1	5
GO:0002695	BP	GO:0002695	negative regulation of leukocyte activation	7/172	182/18862	0.00142549	0.032427	0.0273519	CD74/PAG1/RUNX3/SAMSN1/CEACAM1/ARG1/FGL2	7
GO:0070228	BP	GO:0070228	regulation of lymphocyte apoptotic process	4/172	54/18862	0.00148037	0.0334125	0.0281831	CD74/CD27/CD3G/IL7R	4
GO:0042542	BP	GO:0042542	response to hydrogen peroxide	6/172	135/18862	0.00150129	0.0336218	0.0283597	APEX1/HGF/IL18RAP/PCNA/ARG1/HP	6
GO:0045638	BP	GO:0045638	negative regulation of myeloid cell differentiation	5/172	92/18862	0.00154343	0.034038	0.0287107	PRMT1/MYC/CEACAM1/GPR171/LTF	5
GO:0051702	BP	GO:0051702	biological process involved in interaction with symbiont	5/172	92/18862	0.00154343	0.034038	0.0287107	RRP1B/LEF1/STOM/ARG1/LTF	5
GO:0001912	BP	GO:0001912	positive regulation of leukocyte mediated cytotoxicity	4/172	55/18862	0.00158526	0.0346955	0.0292653	IL23A/RASGRP1/IL18RAP/ARG1	4
GO:0002313	BP	GO:0002313	mature B cell differentiation involved in immune response	3/172	26/18862	0.00166035	0.0360658	0.0304212	DOCK10/ITM2A/POU2AF1	3
GO:1903038	BP	GO:1903038	negative regulation of leukocyte cell-cell adhesion	6/172	138/18862	0.00167924	0.0362038	0.0305376	CD74/PAG1/RUNX3/CEACAM1/ARG1/FGL2	6
GO:0050921	BP	GO:0050921	positive regulation of chemotaxis	6/172	139/18862	0.00174198	0.0372783	0.0314439	CD74/TIAM1/IL23A/CCR7/S1PR1/THBS1	6
GO:0007254	BP	GO:0007254	JNK cascade	7/172	189/18862	0.00176856	0.037569	0.0316891	GSTP1/CD27/RASGRP1/GADD45A/MMP8/CCR7/PTGER4	7
GO:0031349	BP	GO:0031349	positive regulation of defense response	10/172	361/18862	0.00180215	0.038003	0.0320551	MEF2C/IL23A/RASGRP1/RPS6KA5/IL18RAP/CLEC4D/MMP8/ARG1/CCR7/PTGER4	10
GO:0071624	BP	GO:0071624	positive regulation of granulocyte chemotaxis	3/172	27/18862	0.00185546	0.0388437	0.0327643	CD74/IL23A/CCR7	3
GO:0019730	BP	GO:0019730	antimicrobial humoral response	6/172	142/18862	0.00194091	0.0403401	0.0340265	RNASE6/GNLY/LCN2/PI3/LTF/DEFA4	6
GO:0007189	BP	GO:0007189	adenylate cyclase-activating G protein-coupled receptor signaling pathway	6/172	143/18862	0.00201089	0.0414962	0.0350016	PDE4D/S1PR1/ADGRE1/PTGER4/ADGRG1/ADGRE3	6
GO:0001782	BP	GO:0001782	B cell homeostasis	3/172	28/18862	0.00206429	0.0419033	0.035345	CD74/MEF2C/DOCK10	3
GO:0008299	BP	GO:0008299	isoprenoid biosynthetic process	3/172	28/18862	0.00206429	0.0419033	0.035345	DHRS9/IDI1/PDSS1	3
GO:0048872	BP	GO:0048872	homeostasis of number of cells	8/172	249/18862	0.00207413	0.0419033	0.035345	PRMT1/CD74/MEF2C/DOCK10/DNASE2/IL7R/CCR7/ADGRG1	8
GO:0034113	BP	GO:0034113	heterotypic cell-cell adhesion	4/172	60/18862	0.00218807	0.0436422	0.0368118	ITGB7/LCK/SKAP1/CD2	4
GO:0043434	BP	GO:0043434	response to peptide hormone	11/172	435/18862	0.00220667	0.0436422	0.0368118	APEX1/GSTP1/LPIN1/SORT1/SESN2/ATP6V1C1/CEACAM1/GRB10/ARG1/RETN/ECHDC3	11
GO:0007204	BP	GO:0007204	positive regulation of cytosolic calcium ion concentration	9/172	310/18862	0.00221278	0.0436422	0.0368118	LCK/GPR18/PDE4D/P2RY8/CX3CR1/CD52/CCR7/S1PR1/PTGER4	9
GO:0035710	BP	GO:0035710	CD4-positive, alpha-beta T cell activation	5/172	100/18862	0.00222916	0.0436422	0.0368118	IL23A/RUNX3/LEF1/IL18R1/PTGER4	5
GO:0071222	BP	GO:0071222	cellular response to lipopolysaccharide	7/172	197/18862	0.00223574	0.0436422	0.0368118	GSTP1/MEF2C/LY86/CX3CR1/ARG1/LTF/DEFA4	7
GO:1902624	BP	GO:1902624	positive regulation of neutrophil migration	3/172	29/18862	0.00228716	0.0443464	0.0374058	CD74/IL23A/CCR7	3
GO:0070661	BP	GO:0070661	leukocyte proliferation	9/172	312/18862	0.00231058	0.0444864	0.0375238	CD74/GSTP1/MEF2C/IL23A/RASGRP1/NFATC2/LEF1/IL7R/ARG1	9
GO:0019731	BP	GO:0019731	antibacterial humoral response	4/172	61/18862	0.00232518	0.0444864	0.0375238	RNASE6/PI3/LTF/DEFA4	4
GO:0097530	BP	GO:0097530	granulocyte migration	6/172	148/18862	0.00238988	0.0454234	0.0383141	CD74/IL23A/CD177/CCR7/PTGER4/THBS1	6
GO:0050866	BP	GO:0050866	negative regulation of cell activation	7/172	200/18862	0.00243358	0.0459517	0.0387598	CD74/PAG1/RUNX3/SAMSN1/CEACAM1/ARG1/FGL2	7
GO:0051851	BP	GO:0051851	modulation by host of symbiont process	4/172	62/18862	0.0024681	0.0463008	0.0390543	RRP1B/LEF1/STOM/LTF	4
GO:0008209	BP	GO:0008209	androgen metabolic process	3/172	30/18862	0.0025244	0.04675	0.0394331	TIPARP/DHRS9/CYP19A1	3
GO:0033137	BP	GO:0033137	negative regulation of peptidyl-serine phosphorylation	3/172	30/18862	0.0025244	0.04675	0.0394331	PDE4D/GADD45A/HGF	3
GO:0050777	BP	GO:0050777	negative regulation of immune response	6/172	150/18862	0.00255564	0.047027	0.0396668	CD59/IL7R/SAMSN1/CEACAM1/ARG1/FGL2	6
GO:0046173	BP	GO:0046173	polyol biosynthetic process	4/172	63/18862	0.00261693	0.0478502	0.0403611	CD244/ACER3/ITPKC/CYP27A1	4
GO:0002573	BP	GO:0002573	myeloid leukocyte differentiation	7/172	204/18862	0.00271805	0.0489069	0.0412525	CD74/IL23A/MYC/LEF1/CEACAM1/CCR7/LTF	7
GO:0042093	BP	GO:0042093	T-helper cell differentiation	4/172	64/18862	0.00277182	0.0489069	0.0412525	IL23A/LEF1/IL18R1/PTGER4	4
GO:0042267	BP	GO:0042267	natural killer cell mediated cytotoxicity	4/172	64/18862	0.00277182	0.0489069	0.0412525	RASGRP1/IL18RAP/CEACAM1/GZMB	4
GO:0002335	BP	GO:0002335	mature B cell differentiation	3/172	31/18862	0.0027763	0.0489069	0.0412525	DOCK10/ITM2A/POU2AF1	3
GO:0070229	BP	GO:0070229	negative regulation of lymphocyte apoptotic process	3/172	31/18862	0.0027763	0.0489069	0.0412525	CD74/CD27/IL7R	3
GO:1904837	BP	GO:1904837	beta-catenin-TCF complex assembly	3/172	31/18862	0.0027763	0.0489069	0.0412525	MYC/LEF1/TCF7	3
GO:0042581	CC	GO:0042581	specific granule	17/172	160/19520	6.05e-14	1.45e-11	1.25e-11	HVCN1/CD59/STOM/MCEMP1/CLEC4D/CEACAM1/GPR84/CD177/MMP8/ARG1/HP/RETN/LCN2/OLFM4/TCN1/LTF/DEFA4	17
GO:0070820	CC	GO:0070820	tertiary granule	13/172	164/19520	2.36e-09	2.81e-07	2.44e-07	CD59/STOM/MCEMP1/CLEC4D/CEACAM1/GPR84/CD177/MMP8/HP/OLFM4/ADGRE3/TCN1/LTF	13
GO:0035580	CC	GO:0035580	specific granule lumen	9/172	62/19520	3.53e-09	2.81e-07	2.44e-07	MMP8/ARG1/HP/RETN/LCN2/OLFM4/TCN1/LTF/DEFA4	9
GO:0034774	CC	GO:0034774	secretory granule lumen	16/172	322/19520	2.78e-08	1.43e-06	1.24e-06	IMPDH2/GSTP1/ADA2/GYG1/HGF/MMP8/ARG1/HP/RETN/LCN2/THBS1/OLFM4/CFD/TCN1/LTF/DEFA4	16
GO:0060205	CC	GO:0060205	cytoplasmic vesicle lumen	16/172	326/19520	3.3e-08	1.43e-06	1.24e-06	IMPDH2/GSTP1/ADA2/GYG1/HGF/MMP8/ARG1/HP/RETN/LCN2/THBS1/OLFM4/CFD/TCN1/LTF/DEFA4	16
GO:0031983	CC	GO:0031983	vesicle lumen	16/172	328/19520	3.6e-08	1.43e-06	1.24e-06	IMPDH2/GSTP1/ADA2/GYG1/HGF/MMP8/ARG1/HP/RETN/LCN2/THBS1/OLFM4/CFD/TCN1/LTF/DEFA4	16
GO:0009897	CC	GO:0009897	external side of plasma membrane	17/172	402/19520	1.05e-07	3.58e-06	3.11e-06	CD74/CD27/CD244/CD2/BTN3A3/CD59/CD3G/CD3D/IL7R/IL2RB/CA4/CX3CR1/BTN3A2/CD8A/CCR7/S1PR1/THBS1	17
GO:0035579	CC	GO:0035579	specific granule membrane	8/172	91/19520	1.41e-06	4.21e-05	3.65e-05	HVCN1/CD59/STOM/MCEMP1/CLEC4D/CEACAM1/GPR84/CD177	8
GO:0070821	CC	GO:0070821	tertiary granule membrane	7/172	73/19520	3.65e-06	9.68e-05	8.4e-05	CD59/STOM/MCEMP1/CLEC4D/CEACAM1/GPR84/CD177	7
GO:0030667	CC	GO:0030667	secretory granule membrane	12/172	305/19520	1.74e-05	0.000416345	0.000361242	HVCN1/CD59/STOM/MCEMP1/VNN1/CLEC4D/CA4/CEACAM1/GPR84/CD177/ADGRE3/MME	12
GO:0045121	CC	GO:0045121	membrane raft	12/172	323/19520	3.06e-05	0.000609793	0.000529087	LDHB/RFTN1/LCK/SKAP1/PAG1/CD2/STOM/CD177/CD8A/S1PR1/ADGRG1/MME	12
GO:0098857	CC	GO:0098857	membrane microdomain	12/172	323/19520	3.06e-05	0.000609793	0.000529087	LDHB/RFTN1/LCK/SKAP1/PAG1/CD2/STOM/CD177/CD8A/S1PR1/ADGRG1/MME	12
GO:1904724	CC	GO:1904724	tertiary granule lumen	5/172	55/19520	0.000122081	0.00224441	0.00194736	MMP8/HP/OLFM4/TCN1/LTF	5
GO:0001772	CC	GO:0001772	immunological synapse	4/172	41/19520	0.000457106	0.00780345	0.00677067	LCK/SKAP1/GZMA/GZMB	4
GO:0071682	CC	GO:0071682	endocytic vesicle lumen	3/172	20/19520	0.000686365	0.0109361	0.0094887	HP/GNLY/LTF	3
GO:0101002	CC	GO:0101002	ficolin-1-rich granule	7/172	185/19520	0.00128875	0.0192508	0.0167029	IMPDH2/GSTP1/GYG1/CLEC4D/FGL2/ADGRE3/CFD	7
GO:0046658	CC	GO:0046658	anchored component of plasma membrane	4/172	60/19520	0.00193324	0.0271791	0.023582	CD2/CD59/CA4/CD177	4
GO:0098802	CC	GO:0098802	plasma membrane signaling receptor complex	9/172	318/19520	0.0020892	0.02774	0.0240686	ITGB7/SKAP1/CD3G/CD3D/IL2RB/IL18RAP/IL18R1/CEACAM1/CD8A	9
GO:0005766	CC	GO:0005766	primary lysosome	6/172	155/19520	0.00254185	0.0303751	0.026355	ADA2/STOM/VNN1/ARG1/RETN/DEFA4	6
GO:0042582	CC	GO:0042582	azurophil granule	6/172	155/19520	0.00254185	0.0303751	0.026355	ADA2/STOM/VNN1/ARG1/RETN/DEFA4	6
GO:0031225	CC	GO:0031225	anchored component of membrane	6/172	170/19520	0.00400805	0.0456154	0.0395782	CD2/CD59/VNN1/CA4/CD177/CD52	6
GO:1904813	CC	GO:1904813	ficolin-1-rich granule lumen	5/172	124/19520	0.00485766	0.0498337	0.0432382	IMPDH2/GSTP1/GYG1/FGL2/CFD	5
GO:0032040	CC	GO:0032040	small-subunit processome	3/172	39/19520	0.00486802	0.0498337	0.0432382	FBL/IMP3/NOP58	3
GO:0030684	CC	GO:0030684	preribosome	4/172	78/19520	0.00500422	0.0498337	0.0432382	FBL/RRP1B/IMP3/NOP58	4
GO:0004896	MF	GO:0004896	cytokine receptor activity	9/173	97/18337	3.37e-07	0.000142659	0.000122477	CD74/IL1R2/IL1RAP/IL7R/IL2RB/IL18RAP/IL18R1/CX3CR1/CCR7	9
GO:0140375	MF	GO:0140375	immune receptor activity	9/173	136/18337	5.77e-06	0.0012203	0.00104767	CD74/IL1R2/IL1RAP/IL7R/IL2RB/IL18RAP/IL18R1/CX3CR1/CCR7	9
GO:0008236	MF	GO:0008236	serine-type peptidase activity	10/173	186/18337	1.1e-05	0.00128008	0.00109898	HGF/GZMK/CPVL/MMP8/HP/GZMA/GZMH/GZMB/CFD/LTF	10
GO:0017171	MF	GO:0017171	serine hydrolase activity	10/173	188/18337	1.21e-05	0.00128008	0.00109898	HGF/GZMK/CPVL/MMP8/HP/GZMA/GZMH/GZMB/CFD/LTF	10
GO:0016799	MF	GO:0016799	hydrolase activity, hydrolyzing N-glycosyl compounds	5/173	38/18337	2.75e-05	0.00221989	0.00190584	APEX1/IL1RAP/IL18RAP/IL18R1/PCNA	5
GO:0004252	MF	GO:0004252	serine-type endopeptidase activity	9/173	168/18337	3.15e-05	0.00221989	0.00190584	HGF/GZMK/MMP8/HP/GZMA/GZMH/GZMB/CFD/LTF	9
GO:0019955	MF	GO:0019955	cytokine binding	7/173	136/18337	0.00030982	0.0178602	0.0153335	CD74/IL1R2/IL2RB/IL18R1/CX3CR1/CCR7/THBS1	7
GO:0003953	MF	GO:0003953	NAD+ nucleosidase activity	3/173	16/18337	0.000422227	0.0178602	0.0153335	IL1RAP/IL18RAP/IL18R1	3
GO:0050135	MF	GO:0050135	NAD(P)+ nucleosidase activity	3/173	16/18337	0.000422227	0.0178602	0.0153335	IL1RAP/IL18RAP/IL18R1	3
GO:0061809	MF	GO:0061809	NAD+ nucleotidase, cyclic ADP-ribose generating	3/173	16/18337	0.000422227	0.0178602	0.0153335	IL1RAP/IL18RAP/IL18R1	3
GO:0016810	MF	GO:0016810	hydrolase activity, acting on carbon-nitrogen (but not peptide) bonds	6/173	117/18337	0.000852204	0.0327711	0.028135	DDAH2/ADA2/OPLAH/ACER3/VNN1/ARG1	6
Table S5. Pathways related to DEGs between group1 and group3 by using GO annotation.

## Sheet: Table S6
	ONTOLOGY	ID	Description	GeneRatio	BgRatio	pvalue	p.adjust	qvalue	geneID	Count
GO:0030099	BP	GO:0030099	myeloid cell differentiation	25/264	419/18862	1.21e-09	3.88e-06	3.61e-06	CTR9/GATA1/HSPA9/WDR61/KLF10/DMTN/TSPO2/FAM210B/AGO3/MEF2C/SLC4A1/PIP4K2A/EIF2AK1/AHSP/CREB1/MYC/ARID4A/FOXO3/EPB42/ALAS2/PITHD1/KLF1/BPGM/LEF1/CA2	25
GO:0030218	BP	GO:0030218	erythrocyte differentiation	13/264	115/18862	8.09e-09	1.07e-05	9.99e-06	GATA1/HSPA9/DMTN/TSPO2/FAM210B/SLC4A1/AHSP/ARID4A/FOXO3/EPB42/ALAS2/KLF1/BPGM	13
GO:0048821	BP	GO:0048821	erythrocyte development	8/264	32/18862	1.04e-08	1.07e-05	9.99e-06	GATA1/DMTN/FAM210B/SLC4A1/ARID4A/EPB42/ALAS2/BPGM	8
GO:0034101	BP	GO:0034101	erythrocyte homeostasis	13/264	121/18862	1.51e-08	1.07e-05	9.99e-06	GATA1/HSPA9/DMTN/TSPO2/FAM210B/SLC4A1/AHSP/ARID4A/FOXO3/EPB42/ALAS2/KLF1/BPGM	13
GO:0002262	BP	GO:0002262	myeloid cell homeostasis	14/264	145/18862	1.67e-08	1.07e-05	9.99e-06	GATA1/HSPA9/DMTN/TSPO2/FAM210B/SLC4A1/AHSP/ARID4A/FOXO3/EPB42/ALAS2/KLF1/SLC15A4/BPGM	14
GO:0048872	BP	GO:0048872	homeostasis of number of cells	17/264	249/18862	8.76e-08	4.68e-05	4.36e-05	GATA1/HSPA9/DMTN/DOCK10/TSPO2/FAM210B/MEF2C/SLC4A1/PRDX2/AHSP/ARID4A/FOXO3/EPB42/ALAS2/KLF1/SLC15A4/BPGM	17
GO:0015669	BP	GO:0015669	gas transport	6/264	20/18862	2.34e-07	0.000106957	9.97e-05	MYC/HBQ1/HBD/HBM/HBG1/CA2	6
GO:0061515	BP	GO:0061515	myeloid cell development	9/264	66/18862	3.32e-07	0.000132999	0.000123929	GATA1/DMTN/FAM210B/SLC4A1/PIP4K2A/ARID4A/EPB42/ALAS2/BPGM	9
GO:0006778	BP	GO:0006778	porphyrin-containing compound metabolic process	7/264	40/18862	1.22e-06	0.000434982	0.000405318	SRRD/FECH/EIF2AK1/HMBS/BLVRB/SLC25A39/ALAS2	7
GO:0015671	BP	GO:0015671	oxygen transport	5/264	15/18862	1.38e-06	0.000443972	0.000413695	MYC/HBQ1/HBD/HBM/HBG1	5
GO:0042744	BP	GO:0042744	hydrogen peroxide catabolic process	6/264	31/18862	3.9e-06	0.00113616	0.00105868	PRDX2/SNCA/HBQ1/HBD/HBM/HBG1	6
GO:0042168	BP	GO:0042168	heme metabolic process	6/264	33/18862	5.73e-06	0.00153033	0.00142597	SRRD/FECH/HMBS/BLVRB/SLC25A39/ALAS2	6
GO:0031331	BP	GO:0031331	positive regulation of cellular catabolic process	18/264	384/18862	8.49e-06	0.00209343	0.00195067	BAG6/HNRNPR/DNAJB2/FZR1/ZER1/CNOT7/SOCS4/RAD23A/PIP4K2A/PIK3C2A/OPTN/FOXO3/SNCA/FBXO7/SESN3/CTSC/TOB1/FLCN	18
GO:0046501	BP	GO:0046501	protoporphyrinogen IX metabolic process	4/264	11/18862	1.15e-05	0.002624	0.00244506	FECH/EIF2AK1/HMBS/ALAS2	4
GO:0045637	BP	GO:0045637	regulation of myeloid cell differentiation	14/264	258/18862	1.75e-05	0.00354241	0.00330083	CTR9/GATA1/HSPA9/WDR61/KLF10/FAM210B/AGO3/MEF2C/CREB1/MYC/FOXO3/PITHD1/LEF1/CA2	14
GO:0006783	BP	GO:0006783	heme biosynthetic process	5/264	24/18862	1.77e-05	0.00354241	0.00330083	SRRD/FECH/HMBS/SLC25A39/ALAS2	5
GO:0009896	BP	GO:0009896	positive regulation of catabolic process	19/264	450/18862	2.07e-05	0.00390381	0.00363759	BAG6/HNRNPR/RILP/DNAJB2/FZR1/ZER1/CNOT7/SOCS4/RAD23A/PIP4K2A/PIK3C2A/OPTN/FOXO3/SNCA/FBXO7/SESN3/CTSC/TOB1/FLCN	19
GO:0033013	BP	GO:0033013	tetrapyrrole metabolic process	7/264	62/18862	2.48e-05	0.00441403	0.00411302	SRRD/FECH/EIF2AK1/HMBS/BLVRB/SLC25A39/ALAS2	7
GO:0043161	BP	GO:0043161	proteasome-mediated ubiquitin-dependent protein catabolic process	18/264	425/18862	3.29e-05	0.00555003	0.00517154	CUL1/BAG6/CDC34/SHARPIN/DNAJB2/FZR1/ZER1/SELENOS/STYX/SOCS4/RAD23A/PSMF1/GID4/SIAH2/RNF187/YOD1/PELI1/IFI27	18
GO:0006779	BP	GO:0006779	porphyrin-containing compound biosynthetic process	5/264	28/18862	3.9e-05	0.00596153	0.00555499	SRRD/FECH/HMBS/SLC25A39/ALAS2	5
GO:0033014	BP	GO:0033014	tetrapyrrole biosynthetic process	5/264	28/18862	3.9e-05	0.00596153	0.00555499	SRRD/FECH/HMBS/SLC25A39/ALAS2	5
GO:0010498	BP	GO:0010498	proteasomal protein catabolic process	19/264	483/18862	5.4e-05	0.00787589	0.0073388	CUL1/BAG6/CDC34/SHARPIN/DNAJB2/FZR1/ZER1/SELENOS/STYX/SOCS4/RAD23A/PSMF1/GID4/PITHD1/SIAH2/RNF187/YOD1/PELI1/IFI27	19
GO:0020027	BP	GO:0020027	hemoglobin metabolic process	4/264	16/18862	5.98e-05	0.00833547	0.00776703	EIF2AK1/AHSP/EPB42/ALAS2	4
GO:0045639	BP	GO:0045639	positive regulation of myeloid cell differentiation	8/264	102/18862	9.34e-05	0.0124745	0.0116238	GATA1/KLF10/FAM210B/CREB1/FOXO3/PITHD1/LEF1/CA2	8
GO:0042743	BP	GO:0042743	hydrogen peroxide metabolic process	6/264	56/18862	0.000128295	0.0164526	0.0153306	PRDX2/SNCA/HBQ1/HBD/HBM/HBG1	6
GO:0035584	BP	GO:0035584	calcium-mediated signaling using intracellular calcium source	4/264	22/18862	0.000224966	0.0277401	0.0258483	FIS1/DMTN/FKBP1B/PRNP	4
GO:1903706	BP	GO:1903706	regulation of hemopoiesis	16/264	415/18862	0.00026336	0.0308402	0.0287371	CTR9/GATA1/HSPA9/WDR61/KLF10/FAM210B/AGO3/MEF2C/PRDX2/CREB1/MYC/FOXO3/FBXO7/PITHD1/LEF1/CA2	16
GO:0042026	BP	GO:0042026	protein refolding	4/264	23/18862	0.000269347	0.0308402	0.0287371	HSPA9/DNAJB2/FKBP1B/DNAJA4	4
GO:0000209	BP	GO:0000209	protein polyubiquitination	14/264	337/18862	0.000301324	0.0333119	0.0310402	CUL1/CDC34/SHARPIN/FZR1/XIAP/PSMF1/MKRN1/UBE2O/MARCHF8/FBXO7/SIAH2/RNF187/PELI1/IFI27	14
GO:0051561	BP	GO:0051561	positive regulation of mitochondrial calcium ion concentration	3/264	11/18862	0.000411608	0.0429597	0.04003	FIS1/MICU2/TGM2	3
GO:1901988	BP	GO:1901988	negative regulation of cell cycle phase transition	12/264	268/18862	0.000415393	0.0429597	0.04003	CUL1/FZR1/FOXO4/BABAM1/CNOT7/NAE1/PSMF1/CARM1/FBXO7/PCNA/KANK2/NABP1	12
GO:0051560	BP	GO:0051560	mitochondrial calcium ion homeostasis	4/264	26/18862	0.000439987	0.0440812	0.0410751	IMMT/FIS1/MICU2/TGM2	4
GO:0042440	BP	GO:0042440	pigment metabolic process	6/264	72/18862	0.000512388	0.0497793	0.0463846	SRRD/FECH/HMBS/BLVRB/SLC25A39/ALAS2	6
GO:0005833	CC	GO:0005833	hemoglobin complex	5/274	12/19520	3.84e-07	0.00013131	0.000122459	AHSP/HBQ1/HBD/HBM/HBG1	5
GO:0005741	CC	GO:0005741	mitochondrial outer membrane	13/274	195/19520	4.01e-06	0.000685926	0.000639691	IMMT/HSPA9/FIS1/MOAP1/FUNDC2/FAM210B/CYB5A/FOXO3/ACSL6/BCL2L1/HK1/CISD2/IFI27	13
GO:0031838	CC	GO:0031838	haptoglobin-hemoglobin complex	4/274	11/19520	1.16e-05	0.00111357	0.00103851	HBQ1/HBD/HBM/HBG1	4
GO:0031968	CC	GO:0031968	organelle outer membrane	13/274	220/19520	1.48e-05	0.00111357	0.00103851	IMMT/HSPA9/FIS1/MOAP1/FUNDC2/FAM210B/CYB5A/FOXO3/ACSL6/BCL2L1/HK1/CISD2/IFI27	13
GO:0019867	CC	GO:0019867	outer membrane	13/274	222/19520	1.63e-05	0.00111357	0.00103851	IMMT/HSPA9/FIS1/MOAP1/FUNDC2/FAM210B/CYB5A/FOXO3/ACSL6/BCL2L1/HK1/CISD2/IFI27	13
GO:0035327	CC	GO:0035327	transcriptionally active chromatin	4/274	23/19520	0.000272506	0.0155328	0.0144858	CTR9/ICE1/WDR61/AFF4	4
GO:0031720	MF	GO:0031720	haptoglobin binding	4/266	10/18337	8.49e-06	0.00426098	0.0038062	HBQ1/HBD/HBM/HBG1	4
GO:0005344	MF	GO:0005344	oxygen carrier activity	4/266	14/18337	3.86e-05	0.00970029	0.00866497	HBQ1/HBD/HBM/HBG1	4
GO:0016684	MF	GO:0016684	oxidoreductase activity, acting on peroxide as acceptor	6/266	57/18337	0.00017193	0.0287697	0.0256991	PRDX2/HBQ1/SESN3/HBD/HBM/HBG1	6
GO:0051537	MF	GO:0051537	2 iron, 2 sulfur cluster binding	4/266	22/18337	0.00025774	0.0323464	0.028894	FECH/ISCA1/GLRX5/CISD2	4
GO:0031072	MF	GO:0031072	heat shock protein binding	8/266	123/18337	0.000431861	0.0433589	0.0387312	METTL23/HSPA9/DNAJB2/PPID/BAG1/CREB1/SNCA/DNAJA4	8
Table S6. Pathways related to DEGs between group2 and group3 by using GO annotation.

## Sheet: Table S7
	s1	gene
(Intercept)	0.933412	(Intercept)
BCL2A1	0.0102734	BCL2A1
UBALD2	0.0198052	UBALD2
SOS2	-0.00157781	SOS2
KCNJ15	-0.00894352	KCNJ15
CD44	-0.0176386	CD44
BLCAP	-0.0356895	BLCAP
TTYH2	-0.0321065	TTYH2
PTER	-0.00974154	PTER
ADGRG1	-0.0197798	ADGRG1
TGIF1	0.0709163	TGIF1
ING3	-0.0584237	ING3
LRRC8D	-0.00798148	LRRC8D
SYNE1	-0.0148333	SYNE1
RASSF4	-0.0141617	RASSF4
Table S7. Variables were acquired using the LASSO regression model.

## Sheet: Table S8
	logFC	AveExpr	t	P.Value	adj.P.Val	B
LINC00402	1.72827	5.13094	28.3596	6.3841e-87	9.05266e-84	187.736
TNRC6C-AS1	1.11418	6.3616	26.9184	4.92657e-82	2.32862e-79	176.526
PRKCQ-AS1	2.04716	5.36777	24.3703	3.9845e-73	1.4125e-70	156.087
RRN3P2	1.37964	7.07779	23.6766	1.20605e-70	3.42037e-68	150.392
CHRM3-AS2	1.36701	4.04803	22.8423	1.24429e-67	2.94066e-65	143.476
LINC00861	2.56163	5.75664	22.7679	2.31732e-67	4.69423e-65	142.856
PCED1B-AS1	1.3966	7.35123	22.5074	2.05591e-66	3.23921e-64	140.68
WDFY3-AS1	-1.1811	6.08965	-18.2792	1.07038e-50	6.07118e-49	104.602
IFNG-AS1	1.17579	3.76279	18.0039	1.16783e-49	6.36915e-48	102.219
A2M-AS1	1.09489	6.57133	16.5633	3.19605e-44	1.16205e-42	89.7411
SH3BP5-AS1	1.0345	6.2487	15.8634	1.38668e-41	4.36957e-40	83.6899
LUCAT1	1.14333	7.74727	7.99547	2.81247e-14	1.6617e-13	21.2284
LINC00278	-1.45082	5.60264	-6.60622	1.79239e-10	5.51119e-10	12.6125
XIST	2.42014	6.31471	6.28879	1.12718e-09	3.01575e-09	10.8124
Table S8 lncRNAs were identified from GSE134364.
